# Supplementary material for: Structural Study of a Peptide Epitope Bearing Multiple Post-Translational Modifications in Rheumatoid Arthritis
Source: Int J Mol Sci. 2025 Sep 16;26(18):9026. doi: 10.3390/ijms26189026 (PMC12469451; doi:10.3390/ijms26189026)
Supplement: Supplementary file 1 [file ijms-26-09026-s001.zip]

Archive with 1 entries (1 files):
- ijms-3780375-supplementary.pdf
